# Supplementary material for: Correlation between the migration scale index and the number of new confirmed coronavirus disease 2019 cases in China
Source: Epidemiol Infect. 2020 May 19;148:e99. doi: 10.1017/S0950268820001119 (PMC7251287; doi:10.1017/S0950268820001119)
Supplement: Supplementary file 1 [file S0950268820001119sup001.xlsx]

## Sheet: Worksheet1
	Wuhan emigration scale index	New confirmed COVID-19 cases in Wuhan	New confirmed COVID-19 cases in China except Wuhan	除湖北新增病例数	湖北新增	广东新增	浙江新增	河南新增	重庆新增	湖南新增	山东新增	北京新增	安徽新增	四川新增	福建新增	上海新增	江西新增	江苏新增	广西新增	陕西新增	海南新增	辽宁新增	云南新增	黑龙江新增	天津新增	河北新增	甘肃新增	山西新增	内蒙古新增	香港新增	贵州新增	宁夏新增	吉林新增	澳门新增	新疆新增	台湾新增	青海新增	西藏新增		全国累计	武汉累计	除武汉累计	除湖北累计	湖北累计	广东累计	浙江累计	河南累计	重庆累计	湖南累计
2020-01-01	3.46
2020-01-02	3.52
2020-01-03	5.52
2020-01-04	6.1
2020-01-05	5.32
2020-01-06	5.6
2020-01-07	6.41
2020-01-08	7.34
2020-01-09	8.14
2020-01-10	6.62
2020-01-11	7.56																																								41
2020-01-12	6.22	41
2020-01-13	5.76	0
2020-01-14	5.46	0
2020-01-15	5.91	0
2020-01-16	6	0																																							45
2020-01-17	6.44	4																																							62
2020-01-18	7.71	17																																							121
2020-01-19	7.41	59																																							198
2020-01-20	8.31	77	21																																							21
2020-01-21	10.74	60	77	65	270	26	5	1	5	1	1	10	0	2	0	9	2	0	0	0	0	0	1	0	2	0	0	0	0	0	0	0	0	0	0	0	0	0	2020-01-21	335	258	77	65	270	26	5	1	5	1
2020-01-22	11.84	105	33	33	105	0	5	4	1	3	0	0	1	3	1	0	0	0	2	0	4	2	0	0	2	0	0	1	0	0	1	1	0	1	0	1	0	0	2020-01-22	473	363	110	98	375	26	10	5	6	4
2020-01-23	11.14	81	80	92	69	6	17	0	3	5	5	12	8	3	4	7	1	1	3	3	1	1	0	2	0	1	0	0	0	3	2	0	1	1	2	0	0	0	2020-01-23	634	444	190	190	444	32	27	5	9	9
2020-01-24	3.89	51	202	148	105	21	16	4	18	15	9	7	6	7	5	4	4	8	8	0	3	1	1	2	3	1	2	0	1	0	0	1	2	0	0	0	0	0	2020-01-24	887	495	392	338	549	53	43	9	27	24
2020-01-25	1.3	77	405	302	180	25	19	23	30	19	12	12	24	13	8	13	11	9	10	12	9	12	9	5	3	6	2	5	1	2	1	1	1	0	1	2	1	0	2020-01-25	1369	572	797	640	729	78	62	32	57	43
2020-01-26	0.66	46	640	357	329	33	42	51	18	26	19	13	21	16	17	7	18	15	13	7	5	5	0	6	3	5	3	3	5	0	1	1	0	3	1	0	0	0	2020-01-26	2055	618	1437	997	1058	111	104	83	75	69
2020-01-27	0.43	80	705	420	365	40	24	45	35	31	29	18	10	25	21	13	12	14	10	13	11	6	15	6	5	5	7	4	4	3	2	3	2	1	1	2	3	0	2020-01-27	2840	698	2142	1417	1423	151	128	128	110	100
2020-01-28	0.32	892	897	498	1291	56	45	40	22	43	20	19	36	21	24	13	24	23	5	11	7	7	18	9	6	15	5	7	4	0	2	4	2	1	5	2	2	0	2020-01-28	4629	1590	3039	1915	2714	207	173	168	132	143
2020-01-29	0.26	315	1053	528	840	34	123	38	15	78	26	5	46	18	2	14	37	29	7	0	3	2	7	7	1	15	5	7	1	0	0	1	1	0	3	1	0	0	2020-01-29	5997	1905	4092	2443	3554	241	296	206	147	221
2020-01-30	0.24	356	1477	801	1032	113	132	72	35	56	37	18	48	34	19	32	53	30	20	17	3	5	19	6	5	17	2	8	2	2	3	5	5	0	1	1	2	1	2020-01-30	7830	2261	5569	3244	4586	354	428	278	182	277
2020-01-31	0.24	378	1603	761	1220	82	110	74	29	55	26	25	37	35	19	23	78	39	9	24	6	7	13	16	2	17	3	4	2	2	17	4	0	0	3	0	0	0	2020-01-31	9811	2639	7172	4005	5806	436	538	352	211	332
2020-02-01	0.24	576	1503	732	1347	99	61	70	36	57	22	29	60	30	24	34	46	34	13	14	10	15	8	21	6	14	6	8	3	1	0	5	3	0	1	1	1	0	2020-02-01	11890	3215	8675	4737	7153	535	599	422	247	389
2020-02-02	0.46	894	1705	678	1921	97	62	71	28	74	24	23	43	24	15	13	47	34	11	15	2	6	14	15	10	8	5	9	4	1	9	2	6	1	3	0	2	0	2020-02-02	14489	4109	10380	5415	9074	632	661	493	275	463
2020-02-03	0.21	1033	2533	743	2103	93	63	73	37	58	29	21	68	23	20	21	58	35	16	12	7	4	9	26	8	9	11	10	7	1	8	3	8	0	3	0	2	0	2020-02-03	17335	5142	12913	6158	11177	725	724	566	312	521
2020-02-04	0.23	1242	1225	842	2345	88	105	109	32	72	16	16	72	28	15	16	85	37	12	14	9	4	5	34	10	13	4	8	1	2	12	3	11	2	5	0	2	0	2020-02-04	20522	6384	14138	7000	13522	813	829	675	344	593
2020-02-05	0.28	1967	1645	752	3156	82	66	89	32	68	32	25	50	19	11	24	72	33	11	23	11	11	5	35	3	9	2	7	7	1	6	0	12	0	3	1	2	0	2020-02-05	24430	8351	15783	7752	16678	895	895	764	376	661
2020-02-06	0.28	1766	2229	712	2987	75	59	87	24	50	40	21	61	20	10	14	52	32	18	8	15	3	9	37	9	22	5	9	4	3	7	6	5	0	4	2	1	0	2020-02-06	28129	10117	18012	8464	19665	970	954	851	400	711
2020-02-07	0.27	1501	1631	685	2447	64	52	63	15	61	39	23	74	23	9	20	61	35	4	11	11	5	3	50	3	15	5	6	4	4	10	3	6	0	3	3	0	0	2020-02-07	31261	11618	19643	9149	22112	1034	1006	914	415	772
2020-02-08	0.28	1985	1418	562	2841	61	42	67	13	31	30	18	68	19	15	9	37	31	11	11	7	9	2	18	7	23	4	8	2	1	8	2	4	0	3	1	0	0	2020-02-08	34664	13603	21061	9711	24953	1095	1048	981	428	803
2020-02-09	0.29	1379	1244	476	2147	36	27	52	22	35	28	11	46	23	11	7	42	29	12	13	6	1	3	12	2	11	8	11	2	3	10	0	9	0	3	1	0	0	2020-02-09	37287	14982	22305	10187	27100	1131	1075	1033	450	838
2020-02-10	0.27	1920	1054	443	2531	28	17	40	23	41	22	11	51	19	11	6	31	24	15	5	8	2	8	24	4	12	4	4	4	9	10	4	2	0	4	0	0	0	2020-02-10	40261	16902	23359	10630	29631	1159	1092	1073	473	879
2020-02-11	0.27	1552	931	386	2097	18	25	32	16	33	21	5	30	12	6	4	33	23	5	6	4	3	4	29	10	21	3	3	0	11	18	4	1	0	6	0	0	0	2020-02-11	42744	18454	24290	11016	31728	1177	1117	1105	489	912
2020-02-12	0.29	1104	915	381	1638	42	14	30	20	34	10	10	29	19	5	8	40	28	7	6	15	5	1	18	6	12	0	2	2	1	6	5	2	0	4	0	0	0	2020-02-12	44763	19558	25205	11397	33366	1219	1131	1135	509	946
[truncated: 28 more columns]

## Sheet: Worksheet2
	Hubei province emigration scale index	New confirmed COVID-19 cases in Hubei province	New confirmed COVID-19 cases in China except Hubei province
2020-01-01	2.56
2020-01-02	3.13
2020-01-03	4.26
2020-01-04	4.88
2020-01-05	4.58
2020-01-06	4.67
2020-01-07	5.11
2020-01-08	5.77
2020-01-09	6.32
2020-01-10	5.3
2020-01-11	5.16
2020-01-12	4.69	41
2020-01-13	4.69	0
2020-01-14	4.6	0
2020-01-15	4.86	0
2020-01-16	4.85	0
2020-01-17	5.1	4
2020-01-18	5.42	17
2020-01-19	5.49	59
2020-01-20	6.03	77	21
2020-01-21	7.21	60	65
2020-01-22	6.8	105	33
2020-01-23	6.21	69	92
2020-01-24	4.59	105	148
2020-01-25	4.39	180	302
2020-01-26	5.2	329	357
2020-01-27	1.98	365	420
2020-01-28	0.87	1291	498
2020-01-29	0.54	840	528
2020-01-30	0.4	1032	801
2020-01-31	0.37	1220	761
2020-02-01	0.33	1347	732
2020-02-02	0.48	1921	678
2020-02-03	0.34	2103	743
2020-02-04	0.32	2345	842
2020-02-05	0.31	3156	752
2020-02-06	0.31	2987	712
2020-02-07	0.3	2447	685
2020-02-08	0.31	2841	562
2020-02-09	0.32	2147	476
2020-02-10	0.33	2531	443
2020-02-11	0.32	2097	386
2020-02-12	0.34	1638	381
